# Supplementary material for: Membrane transport of root-borne trans-zeatin riboside maintains the cytokinin homeostasis in shoots
Source: J Exp Bot. 2025 Aug 25;76(22):6723–40. doi: 10.1093/jxb/eraf369 (PMC12675277; doi:10.1093/jxb/eraf369)
Supplement: eraf369_Supplementary_Data [file eraf369_supplementary_data.zip]

Archive with 2 entries (2 files):
- eraf369_SupplementTables.xlsx
- jexbot315894-file001.pdf
