# Supplementary material for: Membrane transport of root-borne trans-zeatin riboside maintains the cytokinin homeostasis in shoots
Source: J Exp Bot. 2025 Aug 25;76(22):6723–40. doi: 10.1093/jxb/eraf369 (PMC12675277; doi:10.1093/jxb/eraf369)
Supplement: eraf369_Supplementary_Data [file eraf369_supplementary_data.zip › eraf369_SupplementTables.xlsx]

## Sheet: Table_S1
Table S1: Parameters for molecular dynamic simulations.
	Energy Minimization	NVT	NPT	Production
Minimization algorithm	Steepest descent	N/A	N/A	N/A
Maximum force tolerance [kJ mol-1 nm-1]	1000	N/A	N/A	N/A
Number of steps	50000	50000	50000	100E+07 or 50E+07
Time-step size [ps]	N/A	0.002	0.002	0.002
Integrator	N/A	Leap frog	Leap frog	Leap frog
Cut-off scheme	Verlet	Verlet	Verlet	Verlet
Buffer tolerance [kJ mol-1]	0.005	0.005	0.005	0.005
Short-range neighbour list cut-off [nm]	1.2	1.2	1.2	1.2
Electrostatic scheme	Particle-Mesh Ewald	Particle-Mesh Ewald	Particle-Mesh Ewald	Particle-Mesh Ewald
Long-range electrostatic cut-off [nm]	1.2	1.2	1.2	1.2
Van-der-Waals scheme	Cut-off	Cut-off	Cut-off	Cut-off
Van-der-Waals modifier	Smooth switch	Smooth switch	Smooth switch	Smooth switch
Van-der-Waals switch [nm]	1	1	1	1
Van-der-Waals cut-off	1.2	1.2	1.2	1.2
Constraint algorithm	N/A	LINCS	LINCS	LINCS
Constrained bonds	N/A	All bonds with hydrogen	All bonds with hydrogen	All bonds with hydrogen
Temperature coupling scheme	N/A	V-rescale	V-rescale	V-rescale
Temperature coupling time constant [ps]	N/A	0.1	0.1	0.1
Reference temperature [K]	N/A	300	300	300
Pressure coupling scheme	N/A	N/A	C-rescale	C-rescale
Pressure coupling isotropy	N/A	N/A	xyz	xyz
Pressure coupling time constant [ps]	N/A	N/A	2	2
Compressibility [bar-1]	N/A	N/A	4.5e-05	4.5e-05
Reference pressure [bar]	N/A	N/A	1	1

## Sheet: Table_S2
Table S2: Sequences of primers used for cloning and quantitative PCR.
Primer name	Sequence
AtWUS (forward)	GTGGAGGATGGGCAAACATG
AtWUS (reverse)	AACAACAACAAGTCCGGCTC
AtEF1a (forward)	TGAGCACGCTCTTCTTGCTTTCA
AtEF1a (reverse)	GGTGGTGGCATCCATCTTGTTACA
AtACT2 (forward)	GCCCAGAAGTCTTGTTCCAG
AtACT2 (reverse)	CTTGGTGCAAGTGCTGTGAT
ENT3_SalI_FW	GTGTGTGTCGACATGGCGGATAGATATGAGAACCAAC
ENT3+6_NotI_RE	CACACAGCGGCCGCCCGTCAAAGGCATTCTTCTTACCAATAAGC
SD_ENT3_Y61S_FW	AAGGGTACTCACACTTGTATCCCAACCGTTTGCGCTTGGAAC
SD_ENT3_Y61S_RE	GTTCCAAGCGCAAACGGTTGGGATACAAGTGTGAGTACCCTT
SD_ENT3_D129S_FW	GTTGCTTCTTTTGGCCTCGCGTCTGCTACAGTTCAAGGAGGAA
SD_ENT3_D129S_RE	TTCCTCCTTGAACTGTAGCAGACGCGAGGCCAAAAGAAGCAAC
GFP_SalI_FW01	GTGTGTGTCGACATGGTGAGCAAGGGCGAGG
GFP_NotI_KpnI_XhoI_RE01	CACACACTCGAGGGTACCGCGGCCGCCTTGTACAGCTCGTCCATGCCG
ENT3_GGGGS_NotI_FW01	GTGTGTGCGGCCGCAGGAGGAGGAGGAAGCATGGCGGATAGATATGAGAACC
ENT3+6_XhoI_RE01	CACACACTCGAGTCAAAAGGCATTCTTCTTACCAATAAGC
GA_ENT3_4kb_FW	CCGGAACCAATTCAGTCGACCCATGCTCCTGA
GA_ENT3_4kb_RE	TCCTCGCCCTTGCTCACCATTGAGCTCAAAAGAACATAAACCTGT
GA_ENT3_Nterm_pENTR2b_FW	TTTATGTTCTTTTGAGCTCAATGGTGAGCAAGGGCGAG
GA_ENT3_Nterm_pENTR2b_RE	GAAGGTTTTCAGGAGCATGGGTCGACTGAATTGGTTCCGG
GA_ENT3_3UTR_FW	GTAAGAAGAATGCCTTTTGAGTTTTAATCACTCC
GA_ENT3_3UTR_RE	CTGGGTCTAGATATCTCGAGACATAGAAAAATATGCCACATGTCATAAAGTTTG
GA_ENT3_4kb_Nterm_pENTR2b_FW	TGTGGCATATTTTTCTATGTCTCGAGATATCTAGACCCAGCTTTCTTG
GA_ENT3_4kb_Nterm_pENTR2b_RE	TGTTTTGGAGTGATTAAAACTCAAAAGGCATTCTTCTTACCAATAAGCCATAACCAAT

## Sheet: Table_S3
Table S3: Kinetic parameters obtained through the mathematical modelling of accumulations assays with radio-labelled tZ, tZR, iP, iPR, BA, BAR, DHZ, and DHZR in BY-2 cells.
Tracer	Influx rate constant (I) * s	Efflux rate constant (E) * s	Surface contamination factor (K)
[3H]-Benzyladenine	3.31968	1.29052	2.68322
[3H]-Benzyladenine	0.014128	0.00369912	2.55287
[3H]-Benzyladenine	0.0215675	0.00628177	2.87856
[3H]-Benzyladenine	0.00602425	0.0030453	1.51862
[3H]-Benzyladenine	0.00603603	0.00281489	1.5344
[3H]-Benzyladenine	0.00474509	0.0022373	1.72248
[3H]-Benzyladenine	0.00836922	0.000405109	3.50587
[3H]-Benzyladenine	0.00991944	0.00135297	3.46062
[3H]-Benzyladenine	0.0124923	0.00200963	3.28067
[3H]-Benzyladenosine	0.0061336	0.00342189	0.496993
[3H]-Benzyladenosine	0.00569527	0.00364737	0.470545
[3H]-Benzyladenosine	0.00443745	0.00116191	0.446137
[3H]-Benzyladenosine	0.0150464	0.00100234	0.819569
[3H]-Benzyladenosine	0.0185818	0.00184428	1.07821
[3H]-Benzyladenosine	0.0215051	0.00183976	0.950327
[3H]-Benzyladenosine	0.0162185	0.000177782	1.19396
[3H]-Benzyladenosine	0.017409	0.000161376	1.21946
[3H]-Benzyladenosine	0.0199088	0.0009776	1.32741
[3H]-Dihydrozeatin	0.0106183	0.000943611	1.40822
[3H]-Dihydrozeatin	0.0117261	0.000584171	1.12347
[3H]-Dihydrozeatin	0.0116344	0.000779566	1.07373
[3H]-Dihydrozeatin	0.0210953	0.00270275	0.971101
[3H]-Dihydrozeatin	0.0215166	0.00301302	0.785603
[3H]-Dihydrozeatin	0.0245094	0.00250824	2.45493e-50
[3H]-Dihydrozeatin	0.0181595	0.00253669	0.970373
[3H]-Dihydrozeatin	0.0225866	0.00272307	1.06426
[3H]-Dihydrozeatin	0.0211069	0.00265922	0.750726
[3H]-Dihydrozeatin	0.00811099	0.00163166	0.574871
[3H]-Dihydrozeatin	0.0082226	0.00170702	0.748638
[3H]-Dihydrozeatin	0.00975762	0.00135016	0.736396
[3H]-Dihydrozeatin riboside	0.00160976	2.88165e-27	0.844277
[3H]-Dihydrozeatin riboside	0.00237869	0.00102374	0.630352
[3H]-Dihydrozeatin riboside	0.00222009	1.80976e-40	0.555808
[3H]-Dihydrozeatin riboside	0.00522602	0.0015515	1.29789
[3H]-Dihydrozeatin riboside	0.00324728	3.94989e-49	1.11278
[3H]-Dihydrozeatin riboside	0.00283822	0.000193586	1.35767
[3H]-Dihydrozeatin riboside	0.00125154	0.0002142	0.742151
[3H]-Dihydrozeatin riboside	0.00209238	7.61618e-49	0.824337
[3H]-Dihydrozeatin riboside	0.00193564	0.000905832	0.891969
[3H]-Dihydrozeatin riboside	0.00348889	0.000899815	0.676788
[3H]-Dihydrozeatin riboside	0.00272733	0.000833492	0.75507
[3H]-Dihydrozeatin riboside	0.00261117	0.00128378	0.658469
[3H]-Dihydrozeatin riboside	0.0049462	0.00697713	0.989448
[3H]-Dihydrozeatin riboside	0.000815949	5.25166e-34	1.21188
[3H]-Dihydrozeatin riboside	0.00164082	2.40333e-51	0.944668
[3H]-Isopentenyladenine	0.010745	0.00234104	2.40501
[3H]-Isopentenyladenine	0.00565259	1.63952e-22	3.06113
[3H]-Isopentenyladenine	0.00830723	0.000858191	2.10093
[3H]-Isopentenyladenine	0.00942119	0.000393911	0.758608
[3H]-Isopentenyladenine	0.0590923	0.00242962	4.00379e-33
[3H]-Isopentenyladenine	0.0438666	0.00173905	0.41434
[3H]-Isopentenyladenine	0.015947	0.00137619	4.7578
[3H]-Isopentenyladenine	0.0230617	0.00253462	4.93338
[3H]-Isopentenyladenine	0.0195789	0.00191103	5.50591
[3H]-Isopentenyladenine	0.00573085	6.32539e-05	1.15356
[3H]-Isopentenyladenine	0.00707392	2.56737e-48	0.978642
[3H]-Isopentenyladenine	0.00651752	3.26602e-05	1.51773
[3H]-Isopentenyladenine	0.00881143	5.18885e-20	1.08857
[3H]-Isopentenyladenine	0.0100761	3.85162e-36	1.18741
[3H]-Isopentenyladenine	0.0124242	0.00115317	0.8274
[3H]-Isopentenyladenine	0.00943106	0.00157996	1.30129
[3H]-Isopentenyladenine	0.0074656	0.00135114	1.45423
[3H]-Isopentenyladenine	0.00843496	0.000814145	1.2509
[3H]-Isopentenyladenine	0.0262129	0.0012353	2.03669
[3H]-Isopentenyladenine	0.0282762	0.00102096	2.21796
[3H]-Isopentenyladenine	0.026592	0.000755746	2.30483
[3H]-Isopentenyladenine	0.0177196	1.10473e-36	2.24735
[3H]-Isopentenyladenine	0.0198322	0.000722012	3.24343
[3H]-Isopentenyladenine	0.0180183	0.00056656	2.96693
[3H]-Isopentenyladenosine	0.00365308	7.40089e-29	0.713791
[3H]-Isopentenyladenosine	0.00397175	1.36598e-38	0.732765
[3H]-Isopentenyladenosine	0.0039926	3.23266e-43	0.646435
[3H]-Isopentenyladenosine	0.0174339	0.000479962	0.852783
[3H]-Isopentenyladenosine	0.0181886	0.000294817	0.892433
[3H]-Isopentenyladenosine	0.0189801	0.000298884	1.10325
[3H]-Isopentenyladenosine	0.00627932	0.000471567	1.07866
[3H]-Isopentenyladenosine	0.00639965	0.000839029	1.03905
[3H]-Isopentenyladenosine	0.00471443	2.07154e-31	1.25921
[3H]-Isopentenyladenosine	0.00535576	1.13252e-31	1.18819
[3H]-Isopentenyladenosine	0.0054377	1.26123e-46	0.975321
[3H]-Isopentenyladenosine	0.0052011	0.000304672	1.0889
[3H]-Isopentenyladenosine	0.00953147	0.00163636	0.71307
[3H]-Isopentenyladenosine	0.00542981	0.000252676	1.29179
[3H]-Isopentenyladenosine	0.00582102	9.18598e-39	1.09431
[3H]-trans-Zeatin	0.00611083	0.000250187	1.70803
[3H]-trans-Zeatin	0.00700517	1.22248e-48	1.23346
[3H]-trans-Zeatin	0.0097112	0.000999878	1.08022
[3H]-trans-Zeatin	0.0345965	0.00185013	2.09984
[3H]-trans-Zeatin	0.0392546	0.0022177	1.87538
[3H]-trans-Zeatin	0.0314214	0.00133721	1.80176
[3H]-trans-Zeatin	0.0197395	0.00179738	2.89428
[3H]-trans-Zeatin	0.0122876	1.84836e-41	2.87361
[3H]-trans-Zeatin	0.0260777	0.00225869	2.68667
[3H]-trans-Zeatin	0.00965517	0.00175667	0.670062
[3H]-trans-Zeatin	0.00991904	0.00193451	0.67084
[3H]-trans-Zeatin	0.0123053	0.00290159	0.578616
[3H]-trans-Zeatin	0.0168408	0.00186955	1.65704
[3H]-trans-Zeatin	0.0191195	0.00238071	0.91621
[3H]-trans-Zeatin	0.0210344	0.00247564	1.21461
[3H]-trans-Zeatin	0.0121864	5.11202e-30	1.58372
[3H]-trans-Zeatin	0.0398186	0.00542223	0.79889
[3H]-trans-Zeatin	0.0455876	0.00367461	0.958459
[3H]-trans-Zeatin	0.0162786	0.00472811	0.37385
[3H]-trans-Zeatin	0.0147454	0.00368349	0.457636
[3H]-trans-Zeatin	0.0116798	0.00299448	0.459171
[3H]-trans-Zeatin	0.0188847	0.00192038	0.852853
[3H]-trans-Zeatin	0.0194786	0.00142684	0.640928
[3H]-trans-Zeatin	0.0199836	0.000635758	0.744805
[3H]-trans-Zeatin riboside	0.00668982	0.00140939	1.12416
[3H]-trans-Zeatin riboside	0.00483268	0.00150623	1.01788
[3H]-trans-Zeatin riboside	0.00880213	0.0032842	0.541493
[3H]-trans-Zeatin riboside	0.00275488	0.002023	0.654799
[3H]-trans-Zeatin riboside	0.00496453	0.00382852	0.442161
[3H]-trans-Zeatin riboside	0.00215244	0.00137545	0.624878
[3H]-trans-Zeatin riboside	0.0015093	0.0003513	0.457612
[3H]-trans-Zeatin riboside	0.00171372	0.00141962	0.45681
[3H]-trans-Zeatin riboside	0.00320897	0.0031839	0.366469
[3H]-trans-Zeatin riboside	0.0031607	0.000285509	0.526531
[3H]-trans-Zeatin riboside	0.00368337	0.000381259	0.46292
[3H]-trans-Zeatin riboside	0.00430903	0.000615744	0.478424

## Sheet: Table_S4
Table S4: Statistical analysis of influx rate constant data from Table S3.
Tracer	Influx Rate Constant		Count	ANOVA Test		Kruskal-Wallis Test			MAD = median of absolute deviations
	Median * s	MAD * s		F-statistic	P-value	H-Statistic	P-Value		ANOVA = analysis of variance
[3H]-Benzyladenine	0.00914433	0.00323405	8	1.34427	0.264406	0.925926	0.335924
[3H]-Benzyladenosine	0.0162185	0.00369027	9			0.925926	0.335924
[3H]-Dihydrozeatin	0.0149428	0.00615831	12	56.4093	1.24489e-07	18	2.20905e-05
[3H]-Dihydrozeatin riboside	0.00237869	0.000559294	13			18	2.20905e-05
[3H]-Isopentenyladenine	0.0115846	0.00546042	24	6.47176	0.0152686	11.6033	0.000658337
[3H]-Isopentenyladenosine	0.0054377	0.000961949	15			11.6033	0.000658337
[3H]-trans-Zeatin	0.0178628	0.00592969	24	23.8875	2.40221e-05	22.3885	2.22702e-06
[3H]-trans-Zeatin riboside	0.00344617	0.00134012	12			22.3885	2.22702e-06

## Sheet: Table_S5
Table S5: Purity of applied radio-labelled cytokinin tracers.
Compound	[3H]-trans-Zeatin	[3H]-Isopentenyladenine	[3H]-Benzyladenine	[3H]-trans-Zeatin riboside	[3H]-Isopentenyladenosine	[3H]-Benzyladenosine
Purity	0.862	0.91	0.897	0.943	0.918	0.835

## Sheet: Table_S6
Table S6: Metabolic conversions of radio-labelled cytokinins in BY-2 cells.
Applied Compound	Metabolite	Percentage
		at t = 60 s	at t = 300 s	at t = 600 s	at t = 900 s
[3H]-trans-Zeatin	[3H]-trans-Zeatin (no change)	0.46	0.382	0.223	0.144		N/A: not available
	[3H]-Adenine	0.053	0.041	0.047	0.049
	[3H]-cis-Zeatin	0.009	0.006	0.008	0.012
	[3H]-trans-Zeatin riboside	0.064	0.088	0.131	0.157
	[3H]-trans-Zeatin riboside monophosphate	0.299	0.425	0.529	0.577
[3H]-Isopentenyladenine	[3H]-Isopentenyladenine (no change)	0.407	0.252	0.14	0.102
	[3H]-Adenine	0.439	0.564	0.665	0.708
	[3H]-Adenosine	N/A	0.006	0.015	0.027
	[3H]-Isopentenyladenine N7-glucoside	0.02	0.03	0.036	0.044
	[3H]-Isopentenyladenine riboside monophosphate	0.05	0.069	0.072	0.058
[3H]-Benzyladenine	[3H]-Benzyladenine (no change)	0.734	0.569	0.415	0.385
	[3H]-Adenine	0.028	0.034	0.026	0.025
	[3H]-Benzyladenine N7-glucoside	0.022	0.045	0.058	0.062
	[3H]-Benzyladenine N9-glucoside	0.006	0.007	0.016	0.014
	[3H]-Benzyladenosine monophosphate	0.134	0.281	0.429	0.46
[3H]-trans-Zeatin riboside	[3H]-trans-Zeatin riboside (no change)	0.25	0.21	0.212	0.198
	[3H]-Adenine	0.006	0.007	0.007	0.011
	[3H]-trans-Zeatin	0.028	0.034	0.046	0.045
	[3H]-trans-Zeatin riboside monophosphate	0.591	0.686	0.691	0.698
[3H]-Isopentenyladenosine	[3H]-Isopentenyladenosine (no change)	0.297	0.2037	0.1299	0.1163
	[3H]-Adenine	0.0244	0.0372	0.071	0.1148
	[3H]-Adenosine	0.0296	0.0526	0.0934	0.1474
	[3H]-Isopentenyladenine riboside monophosphate	0.5527	0.6435	0.6207	0.5471
[3H]-Benzyladenosine	[3H]-Benzyladenosine	0.2809	0.2558	0.2654	0.2965
	[3H]-Adenine	0.0434	0.0205	0.018	0.0184
	[3H]-Adenosine	0.0244	0.0116	0.0106	0.0089
	[3H]-Benzyladenosine monophosphate	0.5636	0.6668	0.6665	0.639

## Sheet: Table_S7
Table S7: Kinetic parameters obtained through the mathematical modelling of accumulation assays with radio-labelled tZ, tZR, iP, and iPR and their non-labelled counterparts at various concentrations as inhibitors.
Tracer	Competitor	Competitor concentration / (mol L-1)	Influx rate constant (I) * s	Efflux rate constant (E) * s	Surface contamination factor (K)
[3H]-trans-Zeatin	none	N/A	0.027691	0.000980784	3.87831
[3H]-trans-Zeatin	none	N/A	0.0272805	0.000980784	3.87831
[3H]-trans-Zeatin	none	N/A	0.0317066	0.000980784	3.87831
[3H]-trans-Zeatin	none	N/A	0.0306658	0.000980784	3.87831
[3H]-trans-Zeatin	trans-Zeatin	2e-09	0.0274708	0.000980784	3.87831
[3H]-trans-Zeatin	trans-Zeatin	2e-09	0.0287665	0.000980784	3.87831
[3H]-trans-Zeatin	trans-Zeatin	2e-09	0.0333597	0.000980784	3.87831
[3H]-trans-Zeatin	trans-Zeatin	2e-09	0.0317369	0.000980784	3.87831
[3H]-trans-Zeatin	trans-Zeatin	2e-08	0.0234142	0.000980784	3.87831
[3H]-trans-Zeatin	trans-Zeatin	2e-08	0.0247913	0.000980784	3.87831
[3H]-trans-Zeatin	trans-Zeatin	2e-08	0.0299061	0.000980784	3.87831
[3H]-trans-Zeatin	trans-Zeatin	2e-08	0.028917	0.000980784	3.87831
[3H]-trans-Zeatin	trans-Zeatin	2e-07	0.0131194	0.000980784	3.87831
[3H]-trans-Zeatin	trans-Zeatin	2e-07	0.0122282	0.000980784	3.87831
[3H]-trans-Zeatin	trans-Zeatin	2e-07	0.013594	0.000980784	3.87831
[3H]-trans-Zeatin	trans-Zeatin	2e-07	0.0162696	0.000980784	3.87831
[3H]-trans-Zeatin	trans-Zeatin	2e-06	0.00571824	0.000980784	3.87831
[3H]-trans-Zeatin	trans-Zeatin	2e-06	0.00603595	0.000980784	3.87831
[3H]-trans-Zeatin	trans-Zeatin	2e-06	0.00667276	0.000980784	3.87831
[3H]-trans-Zeatin	trans-Zeatin	2e-06	0.0073211	0.000980784	3.87831
[3H]-trans-Zeatin	trans-Zeatin	2e-05	0.00548632	0.000980784	3.87831
[3H]-trans-Zeatin	trans-Zeatin	2e-05	0.00413885	0.000980784	3.87831
[3H]-trans-Zeatin	trans-Zeatin	2e-05	0.00608055	0.000980784	3.87831
[3H]-trans-Zeatin	trans-Zeatin	2e-05	0.00529152	0.000980784	3.87831
[3H]-trans-Zeatin riboside	none	N/A	0.00395769	4.96609e-06	2.38607
[3H]-trans-Zeatin riboside	none	N/A	0.00445914	4.96609e-06	2.38607
[3H]-trans-Zeatin riboside	none	N/A	0.00507597	4.96609e-06	2.38607
[3H]-trans-Zeatin riboside	none	N/A	0.00468787	4.96609e-06	2.38607
[3H]-trans-Zeatin riboside	trans-Zeatin riboside	2e-09	0.00417766	4.96609e-06	2.38607
[3H]-trans-Zeatin riboside	trans-Zeatin riboside	2e-09	0.00425206	4.96609e-06	2.38607
[3H]-trans-Zeatin riboside	trans-Zeatin riboside	2e-09	0.00492604	4.96609e-06	2.38607
[3H]-trans-Zeatin riboside	trans-Zeatin riboside	2e-09	0.0046901	4.96609e-06	2.38607
[3H]-trans-Zeatin riboside	trans-Zeatin riboside	2e-08	0.00356308	4.96609e-06	2.38607
[3H]-trans-Zeatin riboside	trans-Zeatin riboside	2e-08	0.00374414	4.96609e-06	2.38607
[3H]-trans-Zeatin riboside	trans-Zeatin riboside	2e-08	0.00429994	4.96609e-06	2.38607
[3H]-trans-Zeatin riboside	trans-Zeatin riboside	2e-08	0.00402183	4.96609e-06	2.38607
[3H]-trans-Zeatin riboside	trans-Zeatin riboside	2e-07	0.00362955	4.96609e-06	2.38607
[3H]-trans-Zeatin riboside	trans-Zeatin riboside	2e-07	0.00397827	4.96609e-06	2.38607
[3H]-trans-Zeatin riboside	trans-Zeatin riboside	2e-07	0.00427559	4.96609e-06	2.38607
[3H]-trans-Zeatin riboside	trans-Zeatin riboside	2e-07	0.00392532	4.96609e-06	2.38607
[3H]-trans-Zeatin riboside	trans-Zeatin riboside	2e-06	0.00208707	4.96609e-06	2.38607
[3H]-trans-Zeatin riboside	trans-Zeatin riboside	2e-06	0.00235618	4.96609e-06	2.38607
[3H]-trans-Zeatin riboside	trans-Zeatin riboside	2e-06	0.00320115	4.96609e-06	2.38607
[3H]-trans-Zeatin riboside	trans-Zeatin riboside	2e-06	0.0031752	4.96609e-06	2.38607
[3H]-trans-Zeatin riboside	trans-Zeatin riboside	2e-05	0.00100932	4.96609e-06	2.38607
[3H]-trans-Zeatin riboside	trans-Zeatin riboside	2e-05	0.00110101	4.96609e-06	2.38607
[3H]-trans-Zeatin riboside	trans-Zeatin riboside	2e-05	0.00112932	4.96609e-06	2.38607
[3H]-trans-Zeatin riboside	trans-Zeatin riboside	2e-05	0.00117947	4.96609e-06	2.38607
[3H]-Isopentenyladenine	none	N/A	0.00581758	0.000502883	2.50699
[3H]-Isopentenyladenine	none	N/A	0.006588	0.000502883	2.50699
[3H]-Isopentenyladenine	none	N/A	0.0070307	0.000502883	2.50699
[3H]-Isopentenyladenine	none	N/A	0.00693232	0.000502883	2.50699
[3H]-Isopentenyladenine	Isopentenyladenine	2e-09	0.00468654	0.000502883	2.50699
[3H]-Isopentenyladenine	Isopentenyladenine	2e-09	0.00447284	0.000502883	2.50699
[3H]-Isopentenyladenine	Isopentenyladenine	2e-09	0.00473969	0.000502883	2.50699
[3H]-Isopentenyladenine	Isopentenyladenine	2e-09	0.00475142	0.000502883	2.50699
[3H]-Isopentenyladenine	Isopentenyladenine	2e-08	0.00385162	0.000502883	2.50699
[3H]-Isopentenyladenine	Isopentenyladenine	2e-08	0.00442289	0.000502883	2.50699
[3H]-Isopentenyladenine	Isopentenyladenine	2e-08	0.00418999	0.000502883	2.50699
[3H]-Isopentenyladenine	Isopentenyladenine	2e-08	0.00451737	0.000502883	2.50699
[3H]-Isopentenyladenine	Isopentenyladenine	2e-07	0.00217289	0.000502883	2.50699
[3H]-Isopentenyladenine	Isopentenyladenine	2e-07	0.00228983	0.000502883	2.50699
[3H]-Isopentenyladenine	Isopentenyladenine	2e-07	0.00227479	0.000502883	2.50699
[3H]-Isopentenyladenine	Isopentenyladenine	2e-07	0.0023422	0.000502883	2.50699
[3H]-Isopentenyladenine	Isopentenyladenine	2e-06	0.00165394	0.000502883	2.50699
[3H]-Isopentenyladenine	Isopentenyladenine	2e-06	0.00173909	0.000502883	2.50699
[3H]-Isopentenyladenine	Isopentenyladenine	2e-06	0.00183721	0.000502883	2.50699
[3H]-Isopentenyladenine	Isopentenyladenine	2e-06	0.00179216	0.000502883	2.50699
[3H]-Isopentenyladenine	Isopentenyladenine	2e-05	0.00115873	0.000502883	2.50699
[3H]-Isopentenyladenine	Isopentenyladenine	2e-05	0.00157144	0.000502883	2.50699
[3H]-Isopentenyladenine	Isopentenyladenine	2e-05	0.00145657	0.000502883	2.50699
[3H]-Isopentenyladenine	Isopentenyladenine	2e-05	0.00153133	0.000502883	2.50699
[3H]-Isopentenyladenosine	none	N/A	0.014869	0.00100567	1.89066
[3H]-Isopentenyladenosine	none	N/A	0.0152517	0.00100567	1.89066
[3H]-Isopentenyladenosine	none	N/A	0.0155478	0.00100567	1.89066
[3H]-Isopentenyladenosine	none	N/A	0.0168471	0.00100567	1.89066
[3H]-Isopentenyladenosine	Isopentenyladenosine	2e-09	0.0145798	0.00100567	1.89066
[3H]-Isopentenyladenosine	Isopentenyladenosine	2e-09	0.0162306	0.00100567	1.89066
[3H]-Isopentenyladenosine	Isopentenyladenosine	2e-09	0.0156373	0.00100567	1.89066
[3H]-Isopentenyladenosine	Isopentenyladenosine	2e-09	0.0147733	0.00100567	1.89066
[3H]-Isopentenyladenosine	Isopentenyladenosine	2e-08	0.0128115	0.00100567	1.89066
[3H]-Isopentenyladenosine	Isopentenyladenosine	2e-08	0.0130044	0.00100567	1.89066
[3H]-Isopentenyladenosine	Isopentenyladenosine	2e-08	0.014776	0.00100567	1.89066
[3H]-Isopentenyladenosine	Isopentenyladenosine	2e-08	0.0160576	0.00100567	1.89066
[3H]-Isopentenyladenosine	Isopentenyladenosine	2e-07	0.0147056	0.00100567	1.89066
[3H]-Isopentenyladenosine	Isopentenyladenosine	2e-07	0.0141052	0.00100567	1.89066
[3H]-Isopentenyladenosine	Isopentenyladenosine	2e-07	0.015839	0.00100567	1.89066
[3H]-Isopentenyladenosine	Isopentenyladenosine	2e-07	0.0156874	0.00100567	1.89066
[3H]-Isopentenyladenosine	Isopentenyladenosine	2e-06	0.0107955	0.00100567	1.89066
[3H]-Isopentenyladenosine	Isopentenyladenosine	2e-06	0.0115711	0.00100567	1.89066
[3H]-Isopentenyladenosine	Isopentenyladenosine	2e-06	0.0113668	0.00100567	1.89066
[3H]-Isopentenyladenosine	Isopentenyladenosine	2e-06	0.0120166	0.00100567	1.89066
[3H]-Isopentenyladenosine	Isopentenyladenosine	2e-05	0.0067988	0.00100567	1.89066
[3H]-Isopentenyladenosine	Isopentenyladenosine	2e-05	0.00767317	0.00100567	1.89066
[3H]-Isopentenyladenosine	Isopentenyladenosine	2e-05	0.00792801	0.00100567	1.89066
[3H]-Isopentenyladenosine	Isopentenyladenosine	2e-05	0.00853995	0.00100567	1.89066
[3H]-trans-Zeatin	none	N/A	0.0242097	0.000970366	3.41428
[3H]-trans-Zeatin	none	N/A	0.0239286	0.000970366	3.41428
[3H]-trans-Zeatin	none	N/A	0.0275109	0.000970366	3.41428
[3H]-trans-Zeatin	none	N/A	0.0254504	0.000970366	3.41428
[3H]-trans-Zeatin	trans-Zeatin riboside	2e-09	0.0230282	0.000970366	3.41428
[3H]-trans-Zeatin	trans-Zeatin riboside	2e-09	0.022965	0.000970366	3.41428
[3H]-trans-Zeatin	trans-Zeatin riboside	2e-09	0.0251317	0.000970366	3.41428
[3H]-trans-Zeatin	trans-Zeatin riboside	2e-09	0.0242554	0.000970366	3.41428
[3H]-trans-Zeatin	trans-Zeatin riboside	2e-08	0.0234852	0.000970366	3.41428
[3H]-trans-Zeatin	trans-Zeatin riboside	2e-08	0.024715	0.000970366	3.41428
[3H]-trans-Zeatin	trans-Zeatin riboside	2e-08	0.0282204	0.000970366	3.41428
[3H]-trans-Zeatin	trans-Zeatin riboside	2e-08	0.0243381	0.000970366	3.41428
[3H]-trans-Zeatin	trans-Zeatin riboside	2e-07	0.0208223	0.000970366	3.41428
[3H]-trans-Zeatin	trans-Zeatin riboside	2e-07	0.0237568	0.000970366	3.41428
[3H]-trans-Zeatin	trans-Zeatin riboside	2e-07	0.0237653	0.000970366	3.41428
[3H]-trans-Zeatin	trans-Zeatin riboside	2e-07	0.024048	0.000970366	3.41428
[3H]-trans-Zeatin	trans-Zeatin riboside	2e-06	0.0216254	0.000970366	3.41428
[3H]-trans-Zeatin	trans-Zeatin riboside	2e-06	0.0220146	0.000970366	3.41428
[3H]-trans-Zeatin	trans-Zeatin riboside	2e-06	0.0227406	0.000970366	3.41428
[3H]-trans-Zeatin	trans-Zeatin riboside	2e-06	0.0267736	0.000970366	3.41428
[3H]-trans-Zeatin	trans-Zeatin riboside	2e-05	0.0113063	0.000970366	3.41428
[3H]-trans-Zeatin	trans-Zeatin riboside	2e-05	0.0113933	0.000970366	3.41428
[3H]-trans-Zeatin	trans-Zeatin riboside	2e-05	0.0122434	0.000970366	3.41428
[3H]-trans-Zeatin	trans-Zeatin riboside	2e-05	0.0118797	0.000970366	3.41428
[3H]-trans-Zeatin riboside	none	N/A	0.00336847	4.00277e-27	2.56047
[3H]-trans-Zeatin riboside	none	N/A	0.00350906	4.00277e-27	2.56047
[3H]-trans-Zeatin riboside	none	N/A	0.00428676	4.00277e-27	2.56047
[3H]-trans-Zeatin riboside	none	N/A	0.00415018	4.00277e-27	2.56047
[3H]-trans-Zeatin riboside	trans-Zeatin	2e-09	0.00333292	4.00277e-27	2.56047
[3H]-trans-Zeatin riboside	trans-Zeatin	2e-09	0.00334039	4.00277e-27	2.56047
[3H]-trans-Zeatin riboside	trans-Zeatin	2e-09	0.00391388	4.00277e-27	2.56047
[3H]-trans-Zeatin riboside	trans-Zeatin	2e-09	0.00409385	4.00277e-27	2.56047
[3H]-trans-Zeatin riboside	trans-Zeatin	2e-08	0.00321122	4.00277e-27	2.56047
[3H]-trans-Zeatin riboside	trans-Zeatin	2e-08	0.00359191	4.00277e-27	2.56047
[3H]-trans-Zeatin riboside	trans-Zeatin	2e-08	0.00386681	4.00277e-27	2.56047
[3H]-trans-Zeatin riboside	trans-Zeatin	2e-08	0.00384881	4.00277e-27	2.56047
[3H]-trans-Zeatin riboside	trans-Zeatin	2e-07	0.00336077	4.00277e-27	2.56047
[3H]-trans-Zeatin riboside	trans-Zeatin	2e-07	0.00396993	4.00277e-27	2.56047
[3H]-trans-Zeatin riboside	trans-Zeatin	2e-07	0.00418109	4.00277e-27	2.56047
[3H]-trans-Zeatin riboside	trans-Zeatin	2e-07	0.00386493	4.00277e-27	2.56047
[3H]-trans-Zeatin riboside	trans-Zeatin	2e-06	0.00355431	4.00277e-27	2.56047
[3H]-trans-Zeatin riboside	trans-Zeatin	2e-06	0.00380586	4.00277e-27	2.56047
[3H]-trans-Zeatin riboside	trans-Zeatin	2e-06	0.00385886	4.00277e-27	2.56047
[3H]-trans-Zeatin riboside	trans-Zeatin	2e-06	0.00393707	4.00277e-27	2.56047
[3H]-trans-Zeatin riboside	trans-Zeatin	2e-05	0.00274693	4.00277e-27	2.56047
[3H]-trans-Zeatin riboside	trans-Zeatin	2e-05	0.00325279	4.00277e-27	2.56047
[3H]-trans-Zeatin riboside	trans-Zeatin	2e-05	0.00310154	4.00277e-27	2.56047
[3H]-trans-Zeatin riboside	trans-Zeatin	2e-05	0.00319424	4.00277e-27	2.56047
[3H]-Isopentenyladenine	none	N/A	0.0103588	0.000804614	1.81014
[3H]-Isopentenyladenine	none	N/A	0.0107462	0.000804614	1.81014
[3H]-Isopentenyladenine	none	N/A	0.0106521	0.000804614	1.81014
[3H]-Isopentenyladenine	none	N/A	0.0114551	0.000804614	1.81014
[3H]-Isopentenyladenine	Isopentenyladenosine	2e-09	0.00960735	0.000804614	1.81014
[3H]-Isopentenyladenine	Isopentenyladenosine	2e-09	0.0106528	0.000804614	1.81014
[3H]-Isopentenyladenine	Isopentenyladenosine	2e-09	0.0107657	0.000804614	1.81014
[3H]-Isopentenyladenine	Isopentenyladenosine	2e-09	0.0111531	0.000804614	1.81014
[3H]-Isopentenyladenine	Isopentenyladenosine	2e-08	0.0100767	0.000804614	1.81014
[3H]-Isopentenyladenine	Isopentenyladenosine	2e-08	0.0102785	0.000804614	1.81014
[3H]-Isopentenyladenine	Isopentenyladenosine	2e-08	0.0108209	0.000804614	1.81014
[3H]-Isopentenyladenine	Isopentenyladenosine	2e-08	0.0103148	0.000804614	1.81014
[3H]-Isopentenyladenine	Isopentenyladenosine	2e-07	0.00836804	0.000804614	1.81014
[3H]-Isopentenyladenine	Isopentenyladenosine	2e-07	0.00869536	0.000804614	1.81014
[3H]-Isopentenyladenine	Isopentenyladenosine	2e-07	0.00894469	0.000804614	1.81014
[3H]-Isopentenyladenine	Isopentenyladenosine	2e-07	0.00944162	0.000804614	1.81014
[3H]-Isopentenyladenine	Isopentenyladenosine	2e-06	0.00723874	0.000804614	1.81014
[3H]-Isopentenyladenine	Isopentenyladenosine	2e-06	0.00804511	0.000804614	1.81014
[3H]-Isopentenyladenine	Isopentenyladenosine	2e-06	0.00809645	0.000804614	1.81014
[3H]-Isopentenyladenine	Isopentenyladenosine	2e-06	0.00827047	0.000804614	1.81014
[3H]-Isopentenyladenine	Isopentenyladenosine	2e-05	0.00540608	0.000804614	1.81014
[3H]-Isopentenyladenine	Isopentenyladenosine	2e-05	0.00574216	0.000804614	1.81014
[3H]-Isopentenyladenine	Isopentenyladenosine	2e-05	0.00598821	0.000804614	1.81014
[3H]-Isopentenyladenine	Isopentenyladenosine	2e-05	0.006045	0.000804614	1.81014
[3H]-Isopentenyladenosine	none	N/A	0.014766	0.00101304	1.61802
[3H]-Isopentenyladenosine	none	N/A	0.0151881	0.00101304	1.61802
[3H]-Isopentenyladenosine	none	N/A	0.0141149	0.00101304	1.61802
[3H]-Isopentenyladenosine	none	N/A	0.014696	0.00101304	1.61802
[3H]-Isopentenyladenosine	Isopentenyladenine	2e-09	0.0143521	0.00101304	1.61802
[3H]-Isopentenyladenosine	Isopentenyladenine	2e-09	0.0140711	0.00101304	1.61802
[3H]-Isopentenyladenosine	Isopentenyladenine	2e-09	0.0146611	0.00101304	1.61802
[3H]-Isopentenyladenosine	Isopentenyladenine	2e-09	0.0146456	0.00101304	1.61802
[3H]-Isopentenyladenosine	Isopentenyladenine	2e-08	0.0139175	0.00101304	1.61802
[3H]-Isopentenyladenosine	Isopentenyladenine	2e-08	0.0142408	0.00101304	1.61802
[3H]-Isopentenyladenosine	Isopentenyladenine	2e-08	0.0142599	0.00101304	1.61802
[3H]-Isopentenyladenosine	Isopentenyladenine	2e-08	0.0144744	0.00101304	1.61802
[3H]-Isopentenyladenosine	Isopentenyladenine	2e-07	0.0131276	0.00101304	1.61802
[3H]-Isopentenyladenosine	Isopentenyladenine	2e-07	0.0132594	0.00101304	1.61802
[3H]-Isopentenyladenosine	Isopentenyladenine	2e-07	0.0142523	0.00101304	1.61802
[3H]-Isopentenyladenosine	Isopentenyladenine	2e-07	0.0143613	0.00101304	1.61802
[3H]-Isopentenyladenosine	Isopentenyladenine	2e-06	0.015239	0.00101304	1.61802
[3H]-Isopentenyladenosine	Isopentenyladenine	2e-06	0.0153708	0.00101304	1.61802
[3H]-Isopentenyladenosine	Isopentenyladenine	2e-06	0.016428	0.00101304	1.61802
[3H]-Isopentenyladenosine	Isopentenyladenine	2e-06	0.0164559	0.00101304	1.61802
[3H]-Isopentenyladenosine	Isopentenyladenine	2e-05	0.0158101	0.00101304	1.61802
[3H]-Isopentenyladenosine	Isopentenyladenine	2e-05	0.0154904	0.00101304	1.61802
[3H]-Isopentenyladenosine	Isopentenyladenine	2e-05	0.0167254	0.00101304	1.61802
[3H]-Isopentenyladenosine	Isopentenyladenine	2e-05	0.0169041	0.00101304	1.61802

## Sheet: Table_S8
Table S8: Kinetic parameters obtained through the mathematical modelling of accumulation assays with radio-labelled tZ, tZR, iP, and iPR with or without the addition of 10 µM CCCP at the beginning of the assay.
Tracer	Treatment	Influx rate constant (I) * s	Efflux rate constant (E) * s	Surface contamination factor (K)
[3H]-trans-Zeatin	Mock	0.0234357	0.00130893	4.89959
[3H]-trans-Zeatin	Mock	0.0234026	0.00130893	4.89959
[3H]-trans-Zeatin	Mock	0.027482	0.00130893	4.89959
[3H]-trans-Zeatin	Mock	0.0250474	0.00130893	4.89959
[3H]-trans-Zeatin	Carbonyl cyanide 3-chlorophenyl hydrazone	0.00818503	0.00130893	4.89959
[3H]-trans-Zeatin	Carbonyl cyanide 3-chlorophenyl hydrazone	0.00759464	0.00130893	4.89959
[3H]-trans-Zeatin	Carbonyl cyanide 3-chlorophenyl hydrazone	0.00959235	0.00130893	4.89959
[3H]-trans-Zeatin	Carbonyl cyanide 3-chlorophenyl hydrazone	0.010005	0.00130893	4.89959
[3H]-trans-Zeatin riboside	Mock	0.00776752	5.43783e-31	4.17454
[3H]-trans-Zeatin riboside	Mock	0.00779625	5.43783e-31	4.17454
[3H]-trans-Zeatin riboside	Mock	0.00852779	5.43783e-31	4.17454
[3H]-trans-Zeatin riboside	Mock	0.0070574	5.43783e-31	4.17454
[3H]-trans-Zeatin riboside	Carbonyl cyanide 3-chlorophenyl hydrazone	0.000866903	5.43783e-31	4.17454
[3H]-trans-Zeatin riboside	Carbonyl cyanide 3-chlorophenyl hydrazone	0.000809298	5.43783e-31	4.17454
[3H]-trans-Zeatin riboside	Carbonyl cyanide 3-chlorophenyl hydrazone	0.000990755	5.43783e-31	4.17454
[3H]-trans-Zeatin riboside	Carbonyl cyanide 3-chlorophenyl hydrazone	0.000951514	5.43783e-31	4.17454
[3H]-Isopentenyladenine	Mock	0.00860141	1.17264e-05	3.80929
[3H]-Isopentenyladenine	Mock	0.00941362	1.17264e-05	3.80929
[3H]-Isopentenyladenine	Mock	0.0111289	1.17264e-05	3.80929
[3H]-Isopentenyladenine	Mock	0.0103606	1.17264e-05	3.80929
[3H]-Isopentenyladenine	Carbonyl cyanide 3-chlorophenyl hydrazone	0.000877379	1.17264e-05	3.80929
[3H]-Isopentenyladenine	Carbonyl cyanide 3-chlorophenyl hydrazone	0.00110948	1.17264e-05	3.80929
[3H]-Isopentenyladenine	Carbonyl cyanide 3-chlorophenyl hydrazone	0.00180769	1.17264e-05	3.80929
[3H]-Isopentenyladenine	Carbonyl cyanide 3-chlorophenyl hydrazone	0.00181515	1.17264e-05	3.80929
[3H]-Isopentenyladenosine	Mock	0.0111294	0.000108637	3.94294
[3H]-Isopentenyladenosine	Mock	0.010853	0.000108637	3.94294
[3H]-Isopentenyladenosine	Mock	0.012423	0.000108637	3.94294
[3H]-Isopentenyladenosine	Mock	0.0115296	0.000108637	3.94294
[3H]-Isopentenyladenosine	Carbonyl cyanide 3-chlorophenyl hydrazone	0.00180378	0.000108637	3.94294
[3H]-Isopentenyladenosine	Carbonyl cyanide 3-chlorophenyl hydrazone	0.00191049	0.000108637	3.94294
[3H]-Isopentenyladenosine	Carbonyl cyanide 3-chlorophenyl hydrazone	0.00198907	0.000108637	3.94294
[3H]-Isopentenyladenosine	Carbonyl cyanide 3-chlorophenyl hydrazone	0.00158489	0.000108637	3.94294

## Sheet: Table_S9
Table S9: Statistical analysis of influx rate constant data from Table S8.
Tracer	Treatment	Influx Rate Constant		Count	ANOVA Test			MAD = median of absolute deviations
		Median * s	MAD * s		F-statistic	P-value		ANOVA = analysis of variance
[3H]-trans-Zeatin	Mock	0.02424	0.00082	4	205.229	7.23972e-06
	Carbonyl cyanide 3-chlorophenyl hydrazone	0.00889	0.00091	4				NOTE: Kruskal-Wallis test was omitted due to the insufficient number of repetitions (count < 5 for all cases).
[3H]-trans-Zeatin riboside	Mock	0.00778	0.00037	4	515.984	4.76666e-07
	Carbonyl cyanide 3-chlorophenyl hydrazone	0.00091	6e-05	4
[3H]-Isopentenyladenine	Mock	0.00989	0.00146	4	198.575	7.97228e-06
	Carbonyl cyanide 3-chlorophenyl hydrazone	0.00146	0.00035	4
[3H]-Isopentenyladenosine	Mock	0.01133	0.00034	4	746.715	1.5875e-07
	Carbonyl cyanide 3-chlorophenyl hydrazone	0.00186	9e-05	4

## Sheet: Table_S10
Table S10: Kinetic parameters obtained through the mathematical modelling of accumulation assays with radio-labelled tZ, tZR, iP, and iPR with the addition of 10 µM CCCP at t = 420 s.
Tracer	Influx rate constant (I) * s	Influx rate constant, post-treatment (I') * s	Efflux rate constant (E) * s	Surface contamination factor (K)
[3H]-trans-Zeatin	0.0336453	0.000372689	7.36869e-05	0.644736
[3H]-trans-Zeatin	0.0346961	0.00088941	7.36869e-05	0.644736
[3H]-trans-Zeatin	0.0393754	7.10983e-30	7.36869e-05	0.644736
[3H]-trans-Zeatin	0.0358217	0.000756395	7.36869e-05	0.644736
[3H]-trans-Zeatin riboside	0.0406532	0.0384038	0.00465672	5.66563e-25
[3H]-trans-Zeatin riboside	0.04159	0.0377497	0.00465672	5.66563e-25
[3H]-trans-Zeatin riboside	0.0493615	0.0416953	0.00465672	5.66563e-25
[3H]-trans-Zeatin riboside	0.0419724	0.038978	0.00465672	5.66563e-25
[3H]-Isopentenyladenine	0.0189357	3.82264e-27	0.000320267	1.49751
[3H]-Isopentenyladenine	0.0179811	0.00166797	0.000320267	1.49751
[3H]-Isopentenyladenine	0.0227053	1.00488e-32	0.000320267	1.49751
[3H]-Isopentenyladenine	0.0213924	4.78726e-05	0.000320267	1.49751
[3H]-Isopentenyladenosine	0.0412713	0.0456935	0.00344594	5.99414e-218
[3H]-Isopentenyladenosine	0.0446205	0.0421326	0.00344594	5.99414e-218
[3H]-Isopentenyladenosine	0.049171	0.047866	0.00344594	5.99414e-218
[3H]-Isopentenyladenosine	0.0467652	0.0446889	0.00344594	5.99414e-218

[truncated: 15 more sheets: Table_S11, Table_S12, Table_S13, Table_S14, Table_S15, Table_S16, Table_S17, Table_S18, Table_S19, Table_S20, Table_S21, Table_S22, Table_S23, Table_S24, Table_S25]
